# Supplementary material for: A Systematic Review of Virtual Reality and Robot Therapy as Recent Rehabilitation Technologies Using EEG-Brain–Computer Interface Based on Movement-Related Cortical Potentials
Source: Biosensors (Basel). 2022 Dec 6;12(12):1134. doi: 10.3390/bios12121134 (PMC9776155; doi:10.3390/bios12121134)
Supplement: Supplementary file 1 [file biosensors-12-01134-s001.zip]

Archive with 1 entries (1 files):
- biosensors-1961712-supplementary.pdf
